# Supplementary material for: Microglia Drive Peripapillary Vascular Density Reduction in Normal Tension Glaucoma by Regulating the Rpl17/Stat5b/Apoa1 Axis
Source: Adv Sci (Weinh). 2025 Sep 8;12(44):e07894. doi: 10.1002/advs.202507894 (PMC12667541; doi:10.1002/advs.202507894)
Supplement: Supplementary file 13 — Supplemental Table [file ADVS-12-e07894-s001.xlsx]

## Sheet: Sheet1
Primer Name	Primer Sequence(5’-3’）
Rpl17	F: ATGGTTCGCTACTCTCTTGACC
	R: AGTGAACACGAAGGTTTGACC
Stat5b	F:CGATGCCCTTCACCAGATG
	R: AGCTGGGTGGCCTTAATGTTC
Apoa1	F: GGCACGTATGGCAGCAAGAT
	R: CCAAGGAGGAGGATTCAAACTG
β-actin	F:GGCTGTATTCCCCTCCATCG
	R: CCAGTTGGTAACAATGCCATGT
