# Supplementary material for: Microglia Drive Peripapillary Vascular Density Reduction in Normal Tension Glaucoma by Regulating the Rpl17/Stat5b/Apoa1 Axis
Source: Adv Sci (Weinh). 2025 Sep 8;12(44):e07894. doi: 10.1002/advs.202507894 (PMC12667541; doi:10.1002/advs.202507894)
Supplement: Supplementary file 14 — Supplemental Table [file ADVS-12-e07894-s015.xlsx]

## Sheet: Sheet1
Antibody	Company	Catalog	Application
Erg	Abcam	ab92513	1:100 for IF
Rpl17	Proteintech	67223-1-Ig	1:1000 for wb;1:100 for IF
Bcl2	MedChemExpress	YA6113	1:1000 for wb;1:100 for IF
Bax	Proteintech	60267-1-Ig	1:1000 for wb;1:100 for IF
Cleaved Caspase 3	ZEN BIO	341034	1:1000 for wb;1:100 for IF
Apoa1	Proteintech	14427-1-AP	1:1000 for wb;1:100 for IF
Stat5B	Abcam	ab178941	1:1000 for wb;1:100 for IF
NeuN	ZEN BIO	R25129	1:100 for IF
β-actin	Proteintech	66009-1-Ig	1:1000 for wb
GAPDH	Proteintech	60004-1-Ig	1:1000 for wb
