# Supplementary material for: Microglia Drive Peripapillary Vascular Density Reduction in Normal Tension Glaucoma by Regulating the Rpl17/Stat5b/Apoa1 Axis
Source: Adv Sci (Weinh). 2025 Sep 8;12(44):e07894. doi: 10.1002/advs.202507894 (PMC12667541; doi:10.1002/advs.202507894)
Supplement: Supplementary file 15 — Supplemental Table [file ADVS-12-e07894-s003.xlsx]

## Sheet: Sheet1
REAGENT or RESOURCE	Company	Catalog
Rat anti-mouse CD45	multi sciences	F2104502
Rat anti-mouse CD31	Gene Baygene 4Abio	FMF031-01-025
