# Supplementary material for: Microglia Drive Peripapillary Vascular Density Reduction in Normal Tension Glaucoma by Regulating the Rpl17/Stat5b/Apoa1 Axis
Source: Adv Sci (Weinh). 2025 Sep 8;12(44):e07894. doi: 10.1002/advs.202507894 (PMC12667541; doi:10.1002/advs.202507894)
Supplement: Supplementary file 16 — Supplemental Table [file ADVS-12-e07894-s014.xlsx]

## Sheet: Sheet1
Supplementary Table 1.The sequence of the sgRNAs and siRNAs.
CRISPR	Name	Sequence (5'-3’)
CRISPR	OPTN-KO-sgRNA-1	CTAAATAATCAAGCTATGAA
CRISPR	OPTN-KO-sgRNA-2	GATTTGAGGAGCTGTCCGCC
CRISPR	OPTN-KO-sgRNA-3	CAGCTCAAACTCAACTCCGG
Assay	Name	Target Seq(5'-3’)
Gene Silencing	si-Rpl17-1	GCTGAGAGTAACGCTGAACTT
Gene Silencing	si-Rpl17-2	GGTCTTCTGGTGGTCTTTAAT
Gene Silencing	si-Rpl17-3	GCGGTATAATGGTGGAGTTGG
